# Supplementary material for: Metabolite Profiling and Transcriptome Analysis Explains Difference in Accumulation of Bioactive Constituents in Licorice (Glycyrrhiza uralensis) Under Salt Stress
Source: Front Plant Sci. 2021 Oct 7;12:727882. doi: 10.3389/fpls.2021.727882 (PMC8529186; doi:10.3389/fpls.2021.727882)
Supplement: Supplementary Figure 1 — Morphological and phenotypic profiles of four licorice seedling groups 50 days after treatment with or without NaCl. [file Data_Sheet_1.zip]

Archive with 9 entries (9 files):
- Supplementary Figures S1-S6.DOCX
- Supplementary Table S10.XLS
- Supplementary Table S1-S3 .DOCX
- Supplementary Table S4.XLS
- Supplementary Table S5.XLSX
- Supplementary Table S6.XLS
- Supplementary Table S7.XLS
- Supplementary Table S8.XLSX
- Supplementary Table S9.XLS
