# Supplementary material for: Metabolite Profiling and Transcriptome Analysis Explains Difference in Accumulation of Bioactive Constituents in Licorice (Glycyrrhiza uralensis) Under Salt Stress
Source: Front Plant Sci. 2021 Oct 7;12:727882. doi: 10.3389/fpls.2021.727882 (PMC8529186; doi:10.3389/fpls.2021.727882)
Supplement: Supplementary Figure 1 — Morphological and phenotypic profiles of four licorice seedling groups 50 days after treatment with or without NaCl. [file Data_Sheet_1.zip › Supplementary Table S10.XLS]

## Sheet: heatmap分析表
Gene_id	Gene_name	Gene Description	Salt_1	Salt_2	Salt_3	Control_2	Control_1	Control_3	Log2FC(Salt/Control)	Pvalue	Padjust	Significant	Regulate	nr	swissprot	pfam
Glyur000019s00002131	Glyur000019s00002131	-	0.0277365	0.18724	0.134304	-0.0963465	-0.0862068	-0.166726	2.73406	0.000435939	0.00371935	yes	up	XP_003521165.2(PREDICTED: zeatin O-glucosyltransferase-like [Glycine max])	sp|Q9ZSK5|ZOG_PHALU(Zeatin O-glucosyltransferase OS=Phaseolus lunatus OX=3884 GN=ZOG1 PE=2 SV=1)	PF00201.15(UDPGT:UDP-glucoronosyl and UDP-glucosyl transferase)
Glyur000026s00001957	Glyur000026s00001957	-	0.633496	0.534903	0.508997	-0.447971	-0.508452	-0.720973	4.8085	1.13e-23	6.67e-21	yes	up	XP_003547595.1(PREDICTED: soyasaponin III rhamnosyltransferase-like [Glycine max])	sp|D4Q9Z5|SGT3_SOYBN(Soyasaponin III rhamnosyltransferase OS=Glycine max OX=3847 GN=GmSGT3 PE=1 SV=1)	PF00201.15(UDPGT:UDP-glucoronosyl and UDP-glucosyl transferase)
Glyur000030s00002332	Glyur000030s00002332	-	0.147253	0.0476697	0.157785	-0.274258	0.0168729	-0.0953218	1.33169	0.000394605	0.00343374	yes	up	XP_020230716.1(UDP-glucose 4-epimerase GEPI42-like [Cajanus cajan])	sp|O65780|GALE1_CYATE(UDP-glucose 4-epimerase GEPI42 OS=Cyamopsis tetragonoloba OX=3832 PE=2 SV=1)	PF16363.2(GDP_Man_Dehyd:GDP-mannose 4,6 dehydratase); PF01370.18(Epimerase:NAD dependent epimerase/dehydratase family); PF02719.12(Polysacc_synt_2:Polysaccharide biosynthesis protein); PF01073.16(3Beta_HSD:3-beta hydroxysteroid dehydrogenase/isomerase family); PF04321.14(RmlD_sub_bind:RmlD substrate binding domain); PF00106.22(adh_short:short chain dehydrogenase); PF07993.9(NAD_binding_4:Male ste…
Glyur000048s00002257	Glyur000048s00002257	-	0.253288	0.13173	0.082084	-0.206625	-0.128965	-0.131512	1.66	8.3e-07	1.99e-05	yes	up	KRH59482.1(hypothetical protein GLYMA_05G185700 [Glycine max])	sp|Q8RWW7|URGT4_ARATH(UDP-rhamnose/UDP-galactose transporter 4 OS=Arabidopsis thaliana OX=3702 GN=URGT4 PE=1 SV=1)	PF03151.13(TPT:Triose-phosphate Transporter family)
Glyur000063s00005867	Glyur000063s00005867	-	0.0385075	0.054637	0.103774	-0.0439728	-0.0856495	-0.0672963	1.52031	0.000387544	0.00338578	yes	up	XP_015933086.1(cellulose synthase A catalytic subunit 7 [UDP-forming] isoform X2 [Arachis duranensis])	sp|Q9SWW6|CESA7_ARATH(Cellulose synthase A catalytic subunit 7 [UDP-forming] OS=Arabidopsis thaliana OX=3702 GN=CESA7 PE=1 SV=1)	PF14569.3(zf-UDP:Zinc-binding RING-finger); PF14570.3(zf-RING_4:RING/Ubox like zinc-binding domain); PF14446.3(Prok-RING_1:Prokaryotic RING finger family 1); PF02318.13(FYVE_2:FYVE-type zinc finger)
Glyur000066s00006205	Glyur000066s00006205	-	0.318911	0.218655	0.350143	-0.283149	-0.340054	-0.264507	5.28981	3.53e-11	2.68e-09	yes	up	XP_020232612.1(uncharacterized membrane protein At1g06890 [Cajanus cajan])	sp|F4IHS9|UXT1_ARATH(UDP-xylose transporter 1 OS=Arabidopsis thaliana OX=3702 GN=UXT1 PE=1 SV=1)	PF03151.13(TPT:Triose-phosphate Transporter family); PF00892.17(EamA:EamA-like transporter family)
Glyur000086s00011502	Glyur000086s00011502	-	0.200629	0.159071	0.063974	-0.198138	-0.0889935	-0.136542	3.18967	1.92e-06	4.06e-05	yes	up	AEN70824.1(cellulose synthase [Gossypium mustelinum])	sp|Q5JN63|CESA4_ORYSJ(Cellulose synthase A catalytic subunit 4 [UDP-forming] OS=Oryza sativa subsp. japonica OX=39947 GN=CESA4 PE=2 SV=1)	PF03552.11(Cellulose_synt:Cellulose synthase); PF14569.3(zf-UDP:Zinc-binding RING-finger); PF13632.3(Glyco_trans_2_3:Glycosyl transferase family group 2); PF00535.23(Glycos_transf_2:Glycosyl transferase family 2)
Glyur000121s00009707	Glyur000121s00009707	-	0.412941	0.36633	0.272647	-0.191316	-0.424235	-0.436368	2.71988	2.88e-12	2.65e-10	yes	up	XP_004494807.1(PREDICTED: hydroquinone glucosyltransferase-like [Cicer arietinum])	sp|Q9AR73|HQGT_RAUSE(Hydroquinone glucosyltransferase OS=Rauvolfia serpentina OX=4060 GN=AS PE=1 SV=1)	PF00201.15(UDPGT:UDP-glucoronosyl and UDP-glucosyl transferase)
Glyur000176s00012124	Glyur000176s00012124	-	0.136771	0.159737	0.126292	-0.0977233	-0.20715	-0.117927	1.52748	3.31e-06	6.52e-05	yes	up	XP_003552602.1(PREDICTED: UDP-arabinopyranose mutase 1-like [Glycine max])	sp|Q8H8T0|RGP1_ORYSJ(UDP-arabinopyranose mutase 1 OS=Oryza sativa subsp. japonica OX=39947 GN=UAM1 PE=1 SV=1)	PF03214.10(RGP:Reversibly glycosylated polypeptide)
Glyur000181s00013073	Glyur000181s00013073	-	0.780374	0.688044	0.73226	-0.131321	-1.16653	-0.90283	4.42446	3.98e-08	1.41e-06	yes	up	XP_019453906.1(PREDICTED: UDP-D-apiose/UDP-D-xylose synthase 2 [Lupinus angustifolius])	sp|Q9SGE0|AXS2_ARATH(UDP-D-apiose/UDP-D-xylose synthase 2 OS=Arabidopsis thaliana OX=3702 GN=AXS2 PE=2 SV=1)	PF01370.18(Epimerase:NAD dependent epimerase/dehydratase family); PF16363.2(GDP_Man_Dehyd:GDP-mannose 4,6 dehydratase); PF02719.12(Polysacc_synt_2:Polysaccharide biosynthesis protein); PF03435.15(Sacchrp_dh_NADP:Saccharopine dehydrogenase NADP binding domain); PF07993.9(NAD_binding_4:Male sterility protein); PF01073.16(3Beta_HSD:3-beta hydroxysteroid dehydrogenase/isomerase family)
Glyur000197s00010102	Glyur000197s00010102	-	0.0695649	0.0523539	0.130764	-0.148452	-0.0744368	-0.0297943	1.16089	0.000472165	0.00395583	yes	up	XP_021641786.1(UDP-rhamnose/UDP-galactose transporter 6-like isoform X3 [Hevea brasiliensis])	sp|Q9SZ96|URGT5_ARATH(UDP-rhamnose/UDP-galactose transporter 5 OS=Arabidopsis thaliana OX=3702 GN=URGT5 PE=1 SV=1)	PF03151.13(TPT:Triose-phosphate Transporter family)
Glyur000306s00014034	Glyur000306s00014034	-	0.165916	0.15261	0.146781	-0.186735	-0.199572	-0.0789985	3.86609	0.000618551	0.00485814	yes	up	XP_020210144.1(cellulose synthase A catalytic subunit 4 [UDP-forming]-like [Cajanus cajan])	sp|Q9SWW6|CESA7_ARATH(Cellulose synthase A catalytic subunit 7 [UDP-forming] OS=Arabidopsis thaliana OX=3702 GN=CESA7 PE=1 SV=1)	PF03552.11(Cellulose_synt:Cellulose synthase); PF13632.3(Glyco_trans_2_3:Glycosyl transferase family group 2)
Glyur000390s00023103	Glyur000390s00023103	-	0.310257	0.285058	0.106137	-0.300403	-0.221221	-0.179829	4.33725	7.7e-07	1.86e-05	yes	up	XP_016672450.1(PREDICTED: UDP-arabinopyranose mutase 1 [Gossypium hirsutum])	sp|Q8H8T0|RGP1_ORYSJ(UDP-arabinopyranose mutase 1 OS=Oryza sativa subsp. japonica OX=39947 GN=UAM1 PE=1 SV=1)	PF03214.10(RGP:Reversibly glycosylated polypeptide)
Glyur000420s00021432	Glyur000420s00021432	-	0.423304	0.310623	0.193802	-0.380229	-0.384269	-0.163233	4.3211	1.79e-06	3.84e-05	yes	up	KVH89445.1(Cellulose synthase [Cynara cardunculus var. scolymus])	sp|Q8LPK5|CESA8_ARATH(Cellulose synthase A catalytic subunit 8 [UDP-forming] OS=Arabidopsis thaliana OX=3702 GN=CESA8 PE=1 SV=1)	PF03552.11(Cellulose_synt:Cellulose synthase); PF14569.3(zf-UDP:Zinc-binding RING-finger); PF13632.3(Glyco_trans_2_3:Glycosyl transferase family group 2); PF14570.3(zf-RING_4:RING/Ubox like zinc-binding domain)
Glyur000514s00017583	Glyur000514s00017583	-	0.298688	0.351046	0.494795	-0.108339	-0.658185	-0.378005	2.91717	1.65e-06	3.59e-05	yes	up	XP_008381836.1(PREDICTED: cellulose synthase A catalytic subunit 2 [UDP-forming]-like [Malus domestica])	sp|Q94JQ6|CESA6_ARATH(Cellulose synthase A catalytic subunit 6 [UDP-forming] OS=Arabidopsis thaliana OX=3702 GN=CESA6 PE=1 SV=2)	PF03552.11(Cellulose_synt:Cellulose synthase); PF14569.3(zf-UDP:Zinc-binding RING-finger); PF13632.3(Glyco_trans_2_3:Glycosyl transferase family group 2); PF14570.3(zf-RING_4:RING/Ubox like zinc-binding domain); PF02318.13(FYVE_2:FYVE-type zinc finger)
Glyur000755s00017981	Glyur000755s00017981	-	0.297207	0.176146	0.0484097	-0.50087	0.1537	-0.174592	2.30108	0.000916854	0.00667108	yes	up	XP_008339053.1(PREDICTED: cellulose synthase A catalytic subunit 4 [UDP-forming] [Malus domestica])	sp|Q84JA6|CESA4_ARATH(Cellulose synthase A catalytic subunit 4 [UDP-forming] OS=Arabidopsis thaliana OX=3702 GN=CESA4 PE=1 SV=1)	PF03552.11(Cellulose_synt:Cellulose synthase); PF14569.3(zf-UDP:Zinc-binding RING-finger); PF13632.3(Glyco_trans_2_3:Glycosyl transferase family group 2); PF14570.3(zf-RING_4:RING/Ubox like zinc-binding domain)
Glyur000897s00031606	Glyur000897s00031606	-	0.264212	0.239805	0.145818	-0.407444	0.0756623	-0.318052	1.76697	2.56e-06	5.23e-05	yes	up	ADV71366.1(glycosyltransferase GT10J15 [Pueraria montana var. lobata])	sp|I1KEV6|FG3H_SOYBN(UDP-glycosyltransferase 79B30 OS=Glycine max OX=3847 GN=FG3 PE=1 SV=2)	PF03033.17(Glyco_transf_28:Glycosyltransferase family 28 N-terminal domain)
Glyur001036s00023778	Glyur001036s00023778	-	0.390915	0.333487	0.27098	-0.295976	-0.398996	-0.300411	2.7001	3.96e-20	1.49e-17	yes	up	XP_006585326.1(PREDICTED: trifunctional UDP-glucose 4,6-dehydratase/UDP-4-keto-6-deoxy-D-glucose 3,5-epimerase/UDP-4-keto-L-rhamnose-reductase RHM1 isoform X1 [Glycine max])	sp|Q9SYM5|RHM1_ARATH(Trifunctional UDP-glucose 4,6-dehydratase/UDP-4-keto-6-deoxy-D-glucose 3,5-epimerase/UDP-4-keto-L-rhamnose-reductase RHM1 OS=Arabidopsis thaliana OX=3702 GN=RHM1 PE=1 SV=1)	PF16363.2(GDP_Man_Dehyd:GDP-mannose 4,6 dehydratase); PF01370.18(Epimerase:NAD dependent epimerase/dehydratase family); PF04321.14(RmlD_sub_bind:RmlD substrate binding domain); PF01073.16(3Beta_HSD:3-beta hydroxysteroid dehydrogenase/isomerase family); PF02719.12(Polysacc_synt_2:Polysaccharide biosynthesis protein); PF07993.9(NAD_binding_4:Male sterility protein)
Glyur001175s00038455	Glyur001175s00038455	-	-0.221721	0.247124	0.540241	-0.309545	-0.416046	0.159948	1.86747	0.00661196	0.0308304	yes	up	GAU45636.1(hypothetical protein TSUD_175490 [Trifolium subterraneum])	sp|Q9AT54|SCGT_TOBAC(Scopoletin glucosyltransferase OS=Nicotiana tabacum OX=4097 GN=TOGT1 PE=1 SV=1)	PF00201.15(UDPGT:UDP-glucoronosyl and UDP-glucosyl transferase)
Glyur001924s00034863	Glyur001924s00034863	-	0.00925043	0.282461	-0.00800858	-0.216586	0.0688843	-0.136001	2.12735	0.00213549	0.0130118	yes	up	XP_020208379.1(cellulose synthase A catalytic subunit 7 [UDP-forming] [Cajanus cajan])	sp|Q9SWW6|CESA7_ARATH(Cellulose synthase A catalytic subunit 7 [UDP-forming] OS=Arabidopsis thaliana OX=3702 GN=CESA7 PE=1 SV=1)	PF03552.11(Cellulose_synt:Cellulose synthase); PF14569.3(zf-UDP:Zinc-binding RING-finger); PF14570.3(zf-RING_4:RING/Ubox like zinc-binding domain); PF13632.3(Glyco_trans_2_3:Glycosyl transferase family group 2); PF00535.23(Glycos_transf_2:Glycosyl transferase family 2); PF02318.13(FYVE_2:FYVE-type zinc finger)
Glyur001924s00034864	Glyur001924s00034864	-	0.399015	0.2572	0.10426	-0.266097	-0.28313	-0.211248	5.59768	7.93e-10	4.28e-08	yes	up	XP_019415365.1(PREDICTED: cellulose synthase A catalytic subunit 7 [UDP-forming]-like isoform X1 [Lupinus angustifolius])	sp|Q69P51|CESA9_ORYSJ(Cellulose synthase A catalytic subunit 9 [UDP-forming] OS=Oryza sativa subsp. japonica OX=39947 GN=CESA9 PE=2 SV=1)	PF03552.11(Cellulose_synt:Cellulose synthase); PF14569.3(zf-UDP:Zinc-binding RING-finger); PF13632.3(Glyco_trans_2_3:Glycosyl transferase family group 2); PF14570.3(zf-RING_4:RING/Ubox like zinc-binding domain); PF02318.13(FYVE_2:FYVE-type zinc finger)
Glyur002597s00038050	Glyur002597s00038050	-	0.748627	0.649774	0.735439	-0.0658205	-1.09376	-0.974255	4.35572	0.001158	0.00803926	yes	up	XP_004506426.1(PREDICTED: UDP-glucose flavonoid 3-O-glucosyltransferase 7 [Cicer arietinum])	sp|Q2V6J9|UFOG7_FRAAN(UDP-glucose flavonoid 3-O-glucosyltransferase 7 OS=Fragaria ananassa OX=3747 GN=GT7 PE=1 SV=1)	PF00201.15(UDPGT:UDP-glucoronosyl and UDP-glucosyl transferase)
Glyur003252s00036292	Glyur003252s00036292	-	0.0261985	0.147054	0.201515	-0.099515	-0.090307	-0.184945	2.52907	0.000553663	0.00444436	yes	up	XP_016180844.1(UDP-glucose 6-dehydrogenase 1 [Arachis ipaensis])	sp|Q96558|UGDH1_SOYBN(UDP-glucose 6-dehydrogenase 1 OS=Glycine max OX=3847 GN=UGD1 PE=2 SV=1)	PF03721.11(UDPG_MGDP_dh_N:UDP-glucose/GDP-mannose dehydrogenase family, NAD binding domain); PF03720.12(UDPG_MGDP_dh_C:UDP-glucose/GDP-mannose dehydrogenase family, UDP binding domain); PF00984.16(UDPG_MGDP_dh:UDP-glucose/GDP-mannose dehydrogenase family, central domain)
Glyur003531s00039537	Glyur003531s00039537	-	0.395304	0.257339	0.42405	-0.276186	-0.412907	-0.387601	5.3969	8.78e-09	3.7e-07	yes	up	XP_004499061.1(PREDICTED: UDP-glucuronate:xylan alpha-glucuronosyltransferase 2 isoform X1 [Cicer arietinum])	sp|Q8GWW4|GUX2_ARATH(UDP-glucuronate:xylan alpha-glucuronosyltransferase 2 OS=Arabidopsis thaliana OX=3702 GN=GUX2 PE=2 SV=1)	PF01501.17(Glyco_transf_8:Glycosyl transferase family 8)
Glyur005913s00045896	Glyur005913s00045896	-	0.29806	0.255813	0.161125	-0.162661	-0.353136	-0.199201	2.07144	6.76e-11	4.79e-09	yes	up	GAU50389.1(hypothetical protein TSUD_409400 [Trifolium subterraneum])	sp|Q2QS14|UGDH4_ORYSJ(UDP-glucose 6-dehydrogenase 4 OS=Oryza sativa subsp. japonica OX=39947 GN=UGD4 PE=2 SV=1)	PF03721.11(UDPG_MGDP_dh_N:UDP-glucose/GDP-mannose dehydrogenase family, NAD binding domain); PF03720.12(UDPG_MGDP_dh_C:UDP-glucose/GDP-mannose dehydrogenase family, UDP binding domain); PF00984.16(UDPG_MGDP_dh:UDP-glucose/GDP-mannose dehydrogenase family, central domain)
Glyur000231s00022077	Glyur000231s00022077	-	-0.711837	-0.0987291	-0.441506	0.393554	0.519607	0.338912	-2.35751	4.04e-06	7.74e-05	yes	down	XP_007154820.1(hypothetical protein PHAVU_003G150400g [Phaseolus vulgaris])	sp|Q9ZV48|TPS11_ARATH(Probable alpha,alpha-trehalose-phosphate synthase [UDP-forming] 11 OS=Arabidopsis thaliana OX=3702 GN=TPS11 PE=2 SV=1)	PF00982.18(Glyco_transf_20:Glycosyltransferase family 20); PF02358.13(Trehalose_PPase:Trehalose-phosphatase); PF08282.9(Hydrolase_3:haloacid dehalogenase-like hydrolase)
Glyur000310s00013607	Glyur000310s00013607	-	-0.33365	-0.150212	-0.254897	-0.148162	0.546285	0.340637	-1.42543	0.00247477	0.0145643	yes	down	XP_024635570.1(UDP-N-acetylglucosamine transferase subunit ALG13 homolog isoform X1 [Medicago truncatula])	sp|Q5I0K7|ALG13_RAT(UDP-N-acetylglucosamine transferase subunit ALG13 homolog OS=Rattus norvegicus OX=10116 GN=Alg13 PE=1 SV=1)	PF04101.13(Glyco_tran_28_C:Glycosyltransferase family 28 C-terminal domain)
Glyur001808s00027716	Glyur001808s00027716	-	-0.235552	-0.239721	-0.119697	0.0736986	0.170609	0.350663	-1.25858	0.000726075	0.00551625	yes	down	XP_004500712.1(PREDICTED: UTP--glucose-1-phosphate uridylyltransferase-like [Cicer arietinum])	sp|Q9GCB9|RT02_ARATH(Ribosomal protein S2, mitochondrial OS=Arabidopsis thaliana OX=3702 GN=RPS2 PE=2 SV=1)	PF01704.15(UDPGP:UTP--glucose-1-phosphate uridylyltransferase); PF00318.17(Ribosomal_S2:Ribosomal protein S2)
Glyur002648s00038868	Glyur002648s00038868	-	-0.391509	-0.143219	-0.18311	0.0804075	0.386642	0.25079	-1.28123	6.67e-06	0.000119018	yes	down	XP_004503340.1(PREDICTED: alpha,alpha-trehalose-phosphate synthase [UDP-forming] 6 [Cicer arietinum])	sp|Q94AH8|TPS6_ARATH(Alpha,alpha-trehalose-phosphate synthase [UDP-forming] 6 OS=Arabidopsis thaliana OX=3702 GN=TPS6 PE=1 SV=2)	PF00982.18(Glyco_transf_20:Glycosyltransferase family 20); PF02358.13(Trehalose_PPase:Trehalose-phosphatase); PF08282.9(Hydrolase_3:haloacid dehalogenase-like hydrolase)
