# Supplementary material for: Metabolite Profiling and Transcriptome Analysis Explains Difference in Accumulation of Bioactive Constituents in Licorice (Glycyrrhiza uralensis) Under Salt Stress
Source: Front Plant Sci. 2021 Oct 7;12:727882. doi: 10.3389/fpls.2021.727882 (PMC8529186; doi:10.3389/fpls.2021.727882)
Supplement: Supplementary Figure 1 — Morphological and phenotypic profiles of four licorice seedling groups 50 days after treatment with or without NaCl. [file Data_Sheet_1.zip › Supplementary Table S4.XLS]

## Sheet: Sheet1
Sample	Raw reads	Raw bases	Clean reads	Clean bases	Error rate(%)	Q20(%)	Q30(%)	GC content(%)	Total mapped	Multiple mapped	Uniquely mapped
Control_1	48701784	7353969384	48175960	7196841295	0.0239	98.53	95.12	45.29	44077522(91.49%)	1449460(3.01%)	42628062(88.48%)
Control_2	49440128	7465459328	48999114	7314017939	0.0235	98.7	95.65	45.99	45002945(91.84%)	1537453(3.14%)	43465492(88.71%)
Control_3	51292944	7745234544	50814100	7578260721	0.0234	98.71	95.68	45.74	46579785(91.67%)	1776228(3.5%)	44803557(88.17%)
Salt_1	54064262	8163703562	53607038	7993537839	0.0232	98.8	95.94	46.64	47419487(88.46%)	1577750(2.94%)	45841737(85.51%)
Salt_2	54803406	8275314306	54181130	8049565016	0.0236	98.64	95.58	46.14	49839393(91.99%)	1915517(3.54%)	47923876(88.45%)
Salt_3	58335298	8808629998	57559164	8536823185	0.0238	98.52	95.31	46.63	52120763(90.55%)	2205007(3.83%)	49915756(86.72%)
