# Supplementary material for: Metabolite Profiling and Transcriptome Analysis Explains Difference in Accumulation of Bioactive Constituents in Licorice (Glycyrrhiza uralensis) Under Salt Stress
Source: Front Plant Sci. 2021 Oct 7;12:727882. doi: 10.3389/fpls.2021.727882 (PMC8529186; doi:10.3389/fpls.2021.727882)
Supplement: Supplementary Figure 1 — Morphological and phenotypic profiles of four licorice seedling groups 50 days after treatment with or without NaCl. [file Data_Sheet_1.zip › Supplementary Table S6.XLS]

## Sheet: heatmap analysis
Gene_id	Gene_name	Salt_3	Salt_1	Salt_2	Control_1	Control_2	Control_3	Log2FC(Salt/Control)	Pvalue	Padjust	Significant	Regulate	KO_name	Pathway_id
Glyur000004s00000404	Glyur000004s00000404	0.160835	0.250578	0.204115	-0.0677107	-0.347272	-0.200546	2.01263	3.58607e-09	1.68507e-07	yes	up	E3.2.1.21	map00460(Cyanoamino acid metabolism); map00500(Starch and sucrose metabolism); map00940(Phenylpropanoid biosynthesis)
Glyur000013s00003277	Glyur000013s00003277	0.175011	0.21024	0.132121	-0.284423	-0.0291975	-0.203752	1.54255	7.50915e-05	0.000888333	yes	up	CYP98A, C3'H	map00941(Flavonoid biosynthesis); map00940(Phenylpropanoid biosynthesis); map00945(Stilbenoid, diarylheptanoid and gingerol biosynthesis)
Glyur000026s00001949	Glyur000026s00001949	0.20767	0.228378	0.0454936	-0.0893384	-0.221678	-0.170526	1.99296	1.1845e-05	0.000190866	yes	up	E1.11.1.7	map00940(Phenylpropanoid biosynthesis)
Glyur000096s00005962	Glyur000096s00005962	0.420085	0.161699	0.145789	-0.221648	-0.252962	-0.252962	5.11324	5.25402e-07	1.34584e-05	yes	up	E1.11.1.7	map00940(Phenylpropanoid biosynthesis)
Glyur000102s00010960	Glyur000102s00010960	0.188602	0.0527765	0.0999955	-0.0667607	-0.0327986	-0.241814	1.15396	0.000197694	0.00195192	yes	up	CSE	map00940(Phenylpropanoid biosynthesis)
Glyur000163s00011136	Glyur000163s00011136	0.138328	0.109683	0.175015	-0.145872	-0.102406	-0.174748	2.00777	6.1072e-07	1.52331e-05	yes	up	PAL	map00940(Phenylpropanoid biosynthesis); map00360(Phenylalanine metabolism)
Glyur000203s00012913	Glyur000203s00012913	0.20347	0.104696	0.0513492	-0.0749116	-0.235398	-0.0492062	1.6513	0.0030775	0.0172596	yes	up	bglX	map00460(Cyanoamino acid metabolism); map00500(Starch and sucrose metabolism); map00940(Phenylpropanoid biosynthesis)
Glyur000225s00014732	Glyur000225s00014732	0.0234503	0.157267	0.286005	-0.204739	-0.0572442	-0.204739	2.42707	0.00148721	0.00978194	yes	up	E1.11.1.7	map00940(Phenylpropanoid biosynthesis)
Glyur000300s00017268	Glyur000300s00017268	0.341652	-0.0251861	0.114241	-0.303798	0.076231	-0.20314	1.32488	0.0108937	0.0453383	yes	up	CCR	map00940(Phenylpropanoid biosynthesis)
Glyur000338s00015555	Glyur000338s00015555	0.250227	0.224502	0.130362	-0.136969	-0.0731213	-0.395001	2.72202	0.000189856	0.00189389	yes	up	E1.11.1.7	map00940(Phenylpropanoid biosynthesis)
Glyur000338s00015562	Glyur000338s00015562	0.0145584	0.119008	0.0777724	-0.0252361	-0.0763887	-0.109714	1.33376	0.00510262	0.0252931	yes	up	bglX	map00460(Cyanoamino acid metabolism); map00500(Starch and sucrose metabolism); map00940(Phenylpropanoid biosynthesis)
Glyur000350s00020051	Glyur000350s00020051	0.186631	-0.00262124	0.0595267	-0.0634861	-0.116565	-0.0634861	3.34247	0.00503838	0.02506	yes	up	REF1	map00940(Phenylpropanoid biosynthesis)
Glyur000413s00015474	Glyur000413s00015474	0.150323	0.0748046	0.342613	-0.219544	-0.24691	-0.101287	2.94948	6.21338e-06	0.000112015	yes	up	SCPL19, SNG2;SCPL-I	map00940(Phenylpropanoid biosynthesis)
Glyur000492s00023501	Glyur000492s00023501	0.144513	0.16326	0.161004	-0.184662	-0.0497312	-0.234384	1.45116	9.32341e-07	2.19522e-05	yes	up	E1.11.1.7	map00940(Phenylpropanoid biosynthesis)
Glyur000581s00027350	Glyur000581s00027350	0.410281	-0.0634074	0.129454	-0.141905	-0.167211	-0.167211	6.33647	0.000173971	0.00175824	yes	up	E2.3.1.133, HCT	map00941(Flavonoid biosynthesis); map00940(Phenylpropanoid biosynthesis); map00945(Stilbenoid, diarylheptanoid and gingerol biosynthesis)
Glyur000588s00020445	Glyur000588s00020445	0.16733	0.154465	0.207317	0.0197666	-0.419566	-0.129313	1.77465	0.000314449	0.00285685	yes	up	E2.3.1.133, HCT	map00941(Flavonoid biosynthesis); map00940(Phenylpropanoid biosynthesis); map00945(Stilbenoid, diarylheptanoid and gingerol biosynthesis)
Glyur000681s00027307	Glyur000681s00027307	0.339841	0.112913	0.218256	-0.177304	-0.260778	-0.232929	2.9275	7.45054e-13	8.01942e-11	yes	up	4CL	map00130(Ubiquinone and other terpenoid-quinone biosynthesis); map00940(Phenylpropanoid biosynthesis); map00360(Phenylalanine metabolism)
Glyur000959s00024504	Glyur000959s00024504	-0.0871963	0.190213	0.173442	-0.0781392	-0.192189	-0.00613064	1.11674	0.00237246	0.0141162	yes	up	E5.5.1.6,CHI	map00941(Flavonoid biosynthesis)
Glyur000986s00028880	Glyur000986s00028880	0.285488	0.104609	0.054658	-0.118204	-0.176656	-0.149894	1.83712	1.48956e-06	3.27105e-05	yes	up	bglX	map00460(Cyanoamino acid metabolism); map00500(Starch and sucrose metabolism); map00940(Phenylpropanoid biosynthesis)
Glyur001324s00031601	Glyur001324s00031601	0.0168498	0.104284	0.16387	-0.126165	-0.0579791	-0.100859	3.49299	0.00804974	0.0359319	yes	up	LAR	map00941(Flavonoid biosynthesis)
Glyur001360s00037390	Glyur001360s00037390	0.0400469	0.125807	0.172947	-0.256984	-0.10757	0.0257529	1.15043	0.00206225	0.0126375	yes	up	E2.1.1.104	map00941(Flavonoid biosynthesis); map00940(Phenylpropanoid biosynthesis); map00945(Stilbenoid, diarylheptanoid and gingerol biosynthesis); map00360(Phenylalanine metabolism)
Glyur001446s00035038	Glyur001446s00035038	0.264978	0.110619	0.0702146	-0.0833784	-0.130397	-0.232037	1.43688	3.00163e-07	8.40842e-06	yes	up	CYP73A, C4H	map00945(Stilbenoid, diarylheptanoid and gingerol biosynthesis); map00130(Ubiquinone and other terpenoid-quinone biosynthesis); map00940(Phenylpropanoid biosynthesis); map00941(Flavonoid biosynthesis); map00360(Phenylalanine metabolism)
Glyur001446s00035040	Glyur001446s00035040	0.293283	0.111171	0.150573	-0.190706	-0.136813	-0.227508	1.70016	1.86497e-09	9.34624e-08	yes	up	CYP73A, C4H	map00945(Stilbenoid, diarylheptanoid and gingerol biosynthesis); map00130(Ubiquinone and other terpenoid-quinone biosynthesis); map00940(Phenylpropanoid biosynthesis); map00941(Flavonoid biosynthesis); map00360(Phenylalanine metabolism)
Glyur001446s00035041	Glyur001446s00035041	0.338899	0.068295	0.133509	-0.252042	-0.0934019	-0.19526	1.67951	1.36205e-06	3.04927e-05	yes	up	CYP73A, C4H	map00945(Stilbenoid, diarylheptanoid and gingerol biosynthesis); map00130(Ubiquinone and other terpenoid-quinone biosynthesis); map00940(Phenylpropanoid biosynthesis); map00941(Flavonoid biosynthesis); map00360(Phenylalanine metabolism)
Glyur001854s00043533	Glyur001854s00043533	0.168784	0.178044	0.0463341	-0.0861143	-0.110344	-0.196704	3.43904	0.000627889	0.00491773	yes	up	CYP81E1_7	map00943(Isoflavonoid biosynthesis)
Glyur002157s00034199	Glyur002157s00034199	0.174884	0.154289	0.110975	-0.0640588	-0.256297	-0.119792	1.87545	3.6459e-06	7.11276e-05	yes	up	REF1	map00940(Phenylpropanoid biosynthesis)
Glyur002203s00035381	Glyur002203s00035381	0.428278	0.094007	0.210565	-0.283342	-0.172537	-0.276971	2.69442	4.28182e-07	1.12895e-05	yes	up	E1.11.1.7	map00940(Phenylpropanoid biosynthesis)
Glyur002918s00034906	Glyur002918s00034906	0.195757	-0.0177163	0.0935916	-0.0806155	-0.160926	-0.0300902	1.77375	0.00322842	0.0179083	yes	up	E1.11.1.7	map00940(Phenylpropanoid biosynthesis)
Glyur003194s00044695	Glyur003194s00044695	0.202883	0.225863	0.201472	-0.207744	0.0423597	-0.464834	1.78481	0.00521825	0.0257347	yes	up	E1.11.1.7	map00940(Phenylpropanoid biosynthesis)
Glyur003239s00035880	Glyur003239s00035880	-0.0942995	0.232098	0.137875	-0.0846122	-0.128246	-0.0628151	2.23156	0.00793878	0.0355529	yes	up	bglX	map00460(Cyanoamino acid metabolism); map00500(Starch and sucrose metabolism); map00940(Phenylpropanoid biosynthesis)
Glyur003893s00036357	Glyur003893s00036357	0.037872	0.0923254	0.207224	0.0574835	-0.0719701	-0.322935	1.13263	0.00409301	0.0215864	yes	up	E3.2.1.21	map00460(Cyanoamino acid metabolism); map00500(Starch and sucrose metabolism); map00940(Phenylpropanoid biosynthesis)
Glyur007164s00047115	Glyur007164s00047115	0.0896062	0.066914	0.212566	-0.213006	-0.124417	-0.0316632	1.88688	0.00130162	0.00881938	yes	up	PAL	map00940(Phenylpropanoid biosynthesis); map00360(Phenylalanine metabolism)
Glyur000015s00000775	Glyur000015s00000775	0.705515	0.36346	0.385901	-0.496309	-0.473117	-0.485451	4.423	3.32847e-23	1.8648e-20	yes	up	E1.11.1.7	map00940(Phenylpropanoid biosynthesis)
Glyur000024s00006616	Glyur000024s00006616	0.471461	0.328039	0.290118	-0.423356	-0.32481	-0.341452	5.0152	4.3037e-14	5.87724e-12	yes	up	E1.11.1.7	map00940(Phenylpropanoid biosynthesis)
Glyur000042s00005067	Glyur000042s00005067	0.167668	0.529498	0.475504	-0.439121	-0.58907	-0.144478	3.44589	2.46015e-08	9.3976e-07	yes	up	E1.11.1.7	map00940(Phenylpropanoid biosynthesis)
Glyur000244s00014794	Glyur000244s00014794	0.327252	0.657134	0.491781	-0.81357	-0.530269	-0.132329	4.10736	0.000129774	0.00137316	yes	up	E1.11.1.7	map00940(Phenylpropanoid biosynthesis)
Glyur000652s00019420	Glyur000652s00019420	0.610734	0.386591	0.416788	-0.68393	-0.350512	-0.379671	3.59639	7.09177e-16	1.28062e-13	yes	up	E1.11.1.7	map00940(Phenylpropanoid biosynthesis)
Glyur000721s00027409	Glyur000721s00027409	0.563018	0.267712	0.353501	-0.557771	-0.290297	-0.336162	3.02135	4.07844e-14	5.60465e-12	yes	up	CYP93C	map00943(Isoflavonoid biosynthesis)
Glyur000950s00029446	Glyur000950s00029446	0.441148	0.448647	0.398768	-0.454824	-0.347805	-0.485934	3.30735	1.56899e-30	1.80434e-27	yes	up	VR	map00943(Isoflavonoid biosynthesis)
Glyur002747s00042594	Glyur002747s00042594	0.511101	0.333965	0.39696	-0.481658	-0.367101	-0.393266	3.46245	3.37003e-27	2.62983e-24	yes	up	FLS	map00941(Flavonoid biosynthesis)
Glyur000015s00000778	Glyur000015s00000778	0.219204	0.500824	0.349326	-0.316394	-0.420927	-0.332033	2.93583	3.98815e-18	1.02091e-15	yes	up	E2.1.1.76;E2.1.1.68, COMT	map00940(Phenylpropanoid biosynthesis); map00944(Flavone and flavonol biosynthesis)
Glyur000051s00003417	Glyur000051s00003417	0.483929	0.203775	0.270498	-0.245268	-0.357891	-0.355043	3.69196	1.87466e-17	4.31172e-15	yes	up	4CL	map00130(Ubiquinone and other terpenoid-quinone biosynthesis); map00940(Phenylpropanoid biosynthesis); map00360(Phenylalanine metabolism)
Glyur000051s00003428	Glyur000051s00003428	0.537392	0.356559	0.347216	-0.268297	-0.664281	-0.308589	3.46037	3.55325e-19	1.0935e-16	yes	up	CHS	map04712(Circadian rhythm - plant); map00941(Flavonoid biosynthesis)
Glyur000094s00007841	Glyur000094s00007841	0.371683	0.004823	0.197705	0.122198	-0.22616	-0.470249	2.63286	6.58194e-06	0.000117689	yes	up	HIDH	map00943(Isoflavonoid biosynthesis)
Glyur000234s00015060	Glyur000234s00015060	0.459501	0.213481	0.330003	-0.379489	-0.449203	-0.174291	2.68447	3.23434e-14	4.53015e-12	yes	up	CYP81E1_7	map00943(Isoflavonoid biosynthesis)
Glyur000234s00015064	Glyur000234s00015064	0.437161	0.191237	0.267756	-0.248242	-0.320756	-0.327155	2.46391	1.46815e-21	6.82531e-19	yes	up	CYP81E1_7	map00943(Isoflavonoid biosynthesis)
Glyur000397s00020478	Glyur000397s00020478	0.41624	0.0698803	0.252811	-0.140706	-0.347381	-0.250844	2.5392	1.06513e-08	4.37939e-07	yes	up	CHS	map04712(Circadian rhythm - plant); map00941(Flavonoid biosynthesis)
Glyur000578s00021013	Glyur000578s00021013	0.414183	0.273522	0.318177	-0.408521	-0.409123	-0.188239	2.75243	9.73975e-18	2.29069e-15	yes	up	PTR	map00943(Isoflavonoid biosynthesis)
Glyur000710s00027832	Glyur000710s00027832	0.241088	0.421713	0.267607	-0.123365	-0.42732	-0.379722	2.65813	2.56546e-12	2.39552e-10	yes	up	E2.3.1.133, HCT	map00941(Flavonoid biosynthesis); map00940(Phenylpropanoid biosynthesis); map00945(Stilbenoid, diarylheptanoid and gingerol biosynthesis)
Glyur000775s00025729	Glyur000775s00025729	0.594616	-0.133837	0.320078	0.00311543	-0.445591	-0.338381	3.44412	0.00610279	0.0289316	yes	up	CYP75B1,F3'H	map00941(Flavonoid biosynthesis); map00944(Flavone and flavonol biosynthesis)
Glyur000775s00025733	Glyur000775s00025733	0.464002	-0.0522079	0.198186	-0.0471819	-0.483572	-0.0792268	1.90928	0.000639021	0.00498309	yes	up	CYP75B1,F3'H	map00941(Flavonoid biosynthesis); map00944(Flavone and flavonol biosynthesis)
Glyur000775s00025736	Glyur000775s00025736	0.457117	0.0785875	0.331401	-0.00920595	-0.585802	-0.272098	2.31184	7.75559e-06	0.000134706	yes	up	CYP75B1,F3'H	map00941(Flavonoid biosynthesis); map00944(Flavone and flavonol biosynthesis)
Glyur000910s00020578	Glyur000910s00020578	0.261351	0.427809	0.343443	-0.294398	-0.352864	-0.385341	3.01157	2.84212e-23	1.63422e-20	yes	up	4CL	map00130(Ubiquinone and other terpenoid-quinone biosynthesis); map00940(Phenylpropanoid biosynthesis); map00360(Phenylalanine metabolism)
Glyur001150s00037550	Glyur001150s00037550	0.403939	0.252862	0.273447	-0.253664	-0.436211	-0.240373	2.47135	1.12022e-23	6.66759e-21	yes	up	E2.1.1.68, COMT	map00940(Phenylpropanoid biosynthesis)
Glyur004195s00046211	Glyur004195s00046211	0.3686	0.230327	0.232129	-0.0530137	-0.493727	-0.284314	2.27299	1.41881e-09	7.36365e-08	yes	up	E2.1.1.68, COMT	map00940(Phenylpropanoid biosynthesis)
Glyur000026s00001866	Glyur000026s00001866	0.222809	0.160771	0.184246	-0.459225	-0.127917	0.0193165	1.47111	0.00048786	0.00405776	yes	up	bglB	map00460(Cyanoamino acid metabolism); map00500(Starch and sucrose metabolism); map00940(Phenylpropanoid biosynthesis)
Glyur000098s00007989	Glyur000098s00007989	0.378916	0.269559	0.269081	-0.458078	-0.145701	-0.313778	2.89774	2.095e-07	6.11976e-06	yes	up	4CL	map00130(Ubiquinone and other terpenoid-quinone biosynthesis); map00940(Phenylpropanoid biosynthesis); map00360(Phenylalanine metabolism)
Glyur000106s00011717	Glyur000106s00011717	0.326872	0.326872	0.264563	-0.230691	-0.32634	-0.361277	2.74146	5.71563e-28	4.80333e-25	yes	up	PAL	map00940(Phenylpropanoid biosynthesis); map00360(Phenylalanine metabolism)
Glyur000163s00011138	Glyur000163s00011138	0.231572	0.246064	0.276028	-0.357676	-0.100909	-0.295079	2.91059	9.04066e-06	0.000153131	yes	up	PAL	map00940(Phenylpropanoid biosynthesis); map00360(Phenylalanine metabolism)
Glyur000330s00019515	Glyur000330s00019515	0.290476	0.197508	0.273303	-0.293533	-0.225713	-0.242041	2.17237	1.77355e-18	4.7842e-16	yes	up	E1.11.1.7	map00940(Phenylpropanoid biosynthesis)
Glyur000379s00015023	Glyur000379s00015023	0.263768	0.253854	0.158173	-0.476684	-0.163093	-0.0360168	1.88331	0.000105898	0.0011698	yes	up	E3.2.1.21	map00460(Cyanoamino acid metabolism); map00500(Starch and sucrose metabolism); map00940(Phenylpropanoid biosynthesis)
Glyur000381s00016140	Glyur000381s00016140	0.145333	0.210258	0.219877	-0.457292	-0.143996	0.0258196	1.75706	0.00350254	0.0190849	yes	up	E3.2.1.21	map00460(Cyanoamino acid metabolism); map00500(Starch and sucrose metabolism); map00940(Phenylpropanoid biosynthesis)
Glyur000572s00019028	Glyur000572s00019028	0.37527	0.404798	0.376896	-0.652487	-0.302239	-0.202238	3.49052	0.000808386	0.00603821	yes	up	E1.11.1.7	map00940(Phenylpropanoid biosynthesis)
Glyur000721s00027413	Glyur000721s00027413	0.343569	0.372509	0.402392	-0.637632	-0.117326	-0.363512	2.76484	1.92875e-07	5.69502e-06	yes	up	HI4OMT	map00943(Isoflavonoid biosynthesis)
Glyur000772s00033983	Glyur000772s00033983	0.287729	0.381582	0.34531	-0.402533	-0.229671	-0.382417	2.76818	1.65248e-15	2.84305e-13	yes	up	E2.1.1.68, COMT	map00940(Phenylpropanoid biosynthesis)
Glyur000802s00023722	Glyur000802s00023722	0.416307	0.373478	0.35684	-0.544711	-0.168616	-0.433296	3.90374	1.5315e-05	0.000235657	yes	up	E1.11.1.7	map00940(Phenylpropanoid biosynthesis)
Glyur001200s00029486	Glyur001200s00029486	0.314071	0.285846	0.219465	-0.263683	-0.209118	-0.34658	2.28396	2.81739e-15	4.69924e-13	yes	up	SCPL19, SNG2;SCPL-I	map00940(Phenylpropanoid biosynthesis)
Glyur005711s00045445	Glyur005711s00045445	0.258024	0.143841	0.163098	-0.491757	-0.0700838	-0.00312245	1.49881	0.00181794	0.011444	yes	up	E5.5.1.6,CHI	map00941(Flavonoid biosynthesis)
Glyur000048s00002283	Glyur000048s00002283	-0.00745491	0.69691	0.478848	-0.512605	-0.282812	-0.372887	3.85831	6.55138e-08	2.1887e-06	yes	up	E1.1.1.195	map00940(Phenylpropanoid biosynthesis)
Glyur001962s00035253	Glyur001962s00035253	-0.0101295	0.663259	0.439003	-0.294075	-0.367877	-0.430181	3.28443	6.94459e-09	2.9988e-07	yes	up	E1.11.1.7	map00940(Phenylpropanoid biosynthesis)
Glyur002972s00039715	Glyur002972s00039715	-0.0880359	0.49637	0.448467	-0.348107	-0.160587	-0.348107	4.84153	0.00405647	0.0214264	yes	up	CCR	map00940(Phenylpropanoid biosynthesis)
Glyur000061s00006574	Glyur000061s00006574	0.436506	0.704607	0.594229	-0.907957	-0.222703	-0.604683	4.05837	8.55129e-09	3.60706e-07	yes	up	REF1	map00940(Phenylpropanoid biosynthesis)
Glyur000275s00017061	Glyur000275s00017061	0.458993	0.863876	0.655132	-0.783654	-0.393987	-0.80036	5.41908	2.47656e-13	2.9093e-11	yes	up	E3.2.1.21	map00460(Cyanoamino acid metabolism); map00500(Starch and sucrose metabolism); map00940(Phenylpropanoid biosynthesis)
Glyur004199s00038361	Glyur004199s00038361	0.310907	0.842845	0.603298	-0.836385	-0.295931	-0.624734	4.23663	2.38273e-12	2.2538e-10	yes	up	REF1	map00940(Phenylpropanoid biosynthesis)
Glyur000214s00016035	Glyur000214s00016035	0.323458	0.485905	0.446478	-1.0654	-0.0909859	-0.099456	2.59518	0.000349982	0.00311111	yes	up	SLC35E1;bglB	map00460(Cyanoamino acid metabolism); map00500(Starch and sucrose metabolism); map00940(Phenylpropanoid biosynthesis)
Glyur000288s00019877	Glyur000288s00019877	0.607019	0.398274	0.420615	-1.00123	0.038475	-0.463147	2.98329	0.000608909	0.00479793	yes	up	E1.11.1.7	map00940(Phenylpropanoid biosynthesis)
Glyur000740s00028693	Glyur000740s00028693	0.385012	0.539292	0.425684	-0.690771	-0.0483917	-0.610826	3.07946	3.28716e-06	6.49102e-05	yes	up	E2.1.1.104	map00941(Flavonoid biosynthesis); map00940(Phenylpropanoid biosynthesis); map00945(Stilbenoid, diarylheptanoid and gingerol biosynthesis); map00360(Phenylalanine metabolism)
Glyur000337s00026847	Glyur000337s00026847	-0.220969	-0.312763	-0.131449	0.396459	0.160954	0.107768	-1.13893	6.06439e-05	0.000744003	yes	down	E1.11.1.7	map00940(Phenylpropanoid biosynthesis)
Glyur000615s00024015	Glyur000615s00024015	1.01743	-0.125533	0.585623	-0.444586	-0.516468	-0.516468	8.31275	2.85922e-10	1.71162e-08	yes	up	E1.11.1.7	map00940(Phenylpropanoid biosynthesis)
