# Supplementary material for: Metabolite Profiling and Transcriptome Analysis Explains Difference in Accumulation of Bioactive Constituents in Licorice (Glycyrrhiza uralensis) Under Salt Stress
Source: Front Plant Sci. 2021 Oct 7;12:727882. doi: 10.3389/fpls.2021.727882 (PMC8529186; doi:10.3389/fpls.2021.727882)
Supplement: Supplementary Figure 1 — Morphological and phenotypic profiles of four licorice seedling groups 50 days after treatment with or without NaCl. [file Data_Sheet_1.zip › Supplementary Table S7.XLS]

## Sheet: heatmap analysis
Gene_id	Gene_name	Salt_3	Salt_1	Salt_2	Control_2	Control_1	Control_3	Log2FC(Salt/Control)	Pvalue	Padjust	Significant	Regulate	KO_name	Pathway_id
Glyur000002s00000233	Glyur000002s00000233	0.155432	0.219566	0.194923	-0.189503	-0.0246444	-0.355773	1.71822	5.02911e-07	1.305e-05	yes	up	MVD, mvaD	map00900(Terpenoid backbone biosynthesis)
Glyur000065s00004264	Glyur000065s00004264	0.0246839	0.172674	0.109404	-0.0820216	-0.0578818	-0.166859	1.11766	4.30024e-05	0.000559953	yes	up	ispH, lytB	map00900(Terpenoid backbone biosynthesis)
Glyur000069s00004081	Glyur000069s00004081	0.164803	0.258213	0.174795	-0.210556	-0.203174	-0.184081	1.8942	4.94117e-12	4.3888e-10	yes	up	E2.7.1.36, MVK, mvaK1	map04146(Peroxisome); map00900(Terpenoid backbone biosynthesis)
Glyur000143s00011212	Glyur000143s00011212	0.208543	0.192254	0.163245	-0.0745746	-0.220658	-0.268809	1.64115	3.65731e-07	9.95172e-06	yes	up	ispF	map00900(Terpenoid backbone biosynthesis)
Glyur000179s00010680	Glyur000179s00010680	0.113357	0.162025	0.146155	-0.0749593	-0.229089	-0.117489	1.14501	4.55657e-07	1.19235e-05	yes	up	GGPS	map00900(Terpenoid backbone biosynthesis)
Glyur000198s00008751	Glyur000198s00008751	0.15596	0.131429	0.0881182	-0.0712213	-0.259729	-0.0445571	1.29486	0.000100161	0.00111659	yes	up	dxr	map00900(Terpenoid backbone biosynthesis)
Glyur000218s00011642	Glyur000218s00011642	0.10087	0.314098	0.21492	-0.377587	-0.167983	-0.0843184	1.77261	5.17311e-07	1.32979e-05	yes	up	E2.3.1.9, atoB	map00630(Glyoxylate and dicarboxylate metabolism); map00310(Lysine degradation); map00280(Valine, leucine and isoleucine degradation); map00650(Butanoate metabolism); map00720(Carbon fixation pathways in prokaryotes); map02020(Two-component system); map00900(Terpenoid backbone biosynthesis); map00362(Benzoate degradation); map00620(Pyruvate metabolism); map00071(Fatty acid degradation); map00640(…
Glyur000343s00025703	Glyur000343s00025703	0.11244	0.122146	0.101894	-0.184083	-0.0547578	-0.0976398	1.19686	6.91767e-11	4.89162e-09	yes	up	E2.7.4.2, mvaK2	map00900(Terpenoid backbone biosynthesis)
Glyur001623s00036307	Glyur001623s00036307	0.157572	0.137904	0.132117	-0.0983606	-0.24548	-0.0837529	1.29152	0.000104988	0.00116151	yes	up	FOLK	map00900(Terpenoid backbone biosynthesis)
Glyur000572s00019034	Glyur000572s00019034	0.24059	0.0367957	0.0835922	-0.129016	-0.185921	-0.0460417	3.3023	0.00282924	0.0162127	yes	up	KAO,CYP88D6	map00904(Diterpenoid biosynthesis)
Glyur000017s00002413	Glyur000017s00002413	0.276732	0.410684	0.271557	-0.332277	-0.301897	-0.324798	2.43494	5.73882e-20	2.05563e-17	yes	up	FDFT1	map00909(Sesquiterpenoid and triterpenoid biosynthesis); map00100(Steroid biosynthesis)
Glyur000088s00007722	Glyur000088s00007722	0.32793	0.446523	0.345603	-0.324963	-0.464922	-0.330171	3.05704	6.76309e-19	1.99694e-16	yes	up	FDPS	map05166(Human T-cell leukemia virus 1 infection); map05164(Influenza A); map00900(Terpenoid backbone biosynthesis)
Glyur000089s00008825	Glyur000089s00008825	0.291351	0.23756	0.215921	-0.30876	-0.314061	-0.122012	2.08551	9.68233e-14	1.19525e-11	yes	up	FDFT1	map00909(Sesquiterpenoid and triterpenoid biosynthesis); map00100(Steroid biosynthesis)
Glyur001618s00028950	Glyur001618s00028950	0.399451	0.223979	0.279644	-0.186196	-0.400944	-0.315934	3.76039	4.2833e-07	1.12895e-05	yes	up	LUS	map00909(Sesquiterpenoid and triterpenoid biosynthesis)
Glyur001653s00028824	Glyur001653s00028824	0.360036	0.212569	0.271836	-0.366112	-0.317642	-0.160686	2.49305	1.03307e-16	2.1461e-14	yes	up	dxs	map00730(Thiamine metabolism); map00900(Terpenoid backbone biosynthesis)
Glyur000037s00002618	Glyur000037s00002618	0.748677	0.718261	0.639836	-0.379698	-1.02287	-0.704209	4.90471	1.29198e-15	2.24046e-13	yes	up	HMGCR	map04976(Bile secretion); map04152(AMPK signaling pathway); map00900(Terpenoid backbone biosynthesis)
Glyur000195s00012841	Glyur000195s00012841	0.639968	0.825836	0.686695	-0.60592	-0.830179	-0.7164	5.27119	3.68608e-42	1.00676e-38	yes	up	E2.3.3.10	map00650(Butanoate metabolism); map00280(Valine, leucine and isoleucine degradation); map00072(Synthesis and degradation of ketone bodies); map00900(Terpenoid backbone biosynthesis)
Glyur000363s00015358	Glyur000363s00015358	0.649732	0.597132	0.588882	-0.337624	-0.823469	-0.674652	5.0713	4.79101e-10	2.71905e-08	yes	up	SQLE, ERG1	map00909(Sesquiterpenoid and triterpenoid biosynthesis); map00100(Steroid biosynthesis)
Glyur001733s00027628	Glyur001733s00027628	0.778814	0.864157	0.800206	-0.480677	-1.01504	-0.947457	5.77917	1.13265e-20	4.58304e-18	yes	up	LUP4	map00909(Sesquiterpenoid and triterpenoid biosynthesis)
Glyur000072s00008152	Glyur000072s00008152	0.397175	1.18307	0.935074	-1.04203	-0.826432	-0.646858	7.2429	8.03882e-22	3.9033e-19	yes	up	ispS	map00900(Terpenoid backbone biosynthesis)
Glyur000173s00011844	Glyur000173s00011844	0.61475	0.436247	0.416745	-0.072663	-1.06518	-0.329904	3.27082	0.0111469	0.0460415	yes	up	E2.3.1.9, atoB	map00630(Glyoxylate and dicarboxylate metabolism); map00310(Lysine degradation); map00280(Valine, leucine and isoleucine degradation); map00650(Butanoate metabolism); map00720(Carbon fixation pathways in prokaryotes); map02020(Two-component system); map00900(Terpenoid backbone biosynthesis); map00362(Benzoate degradation); map00620(Pyruvate metabolism); map00071(Fatty acid degradation); map00640(…
Glyur002907s00033935	Glyur002907s00033935	0.563092	0.30604	0.376489	-0.253326	-0.569879	-0.422415	3.32811	3.37689e-13	3.88342e-11	yes	up	SQLE, ERG1	map00909(Sesquiterpenoid and triterpenoid biosynthesis); map00100(Steroid biosynthesis)
Glyur003396s00041678	Glyur003396s00041678	0.468471	0.560573	0.387093	-0.472046	-0.472046	-0.472046	7.74387	6.39058e-08	2.14492e-06	yes	up	ispS	map00900(Terpenoid backbone biosynthesis)
Glyur000890s00019071	Glyur000890s00019071	0.39288	0.456226	0.393069	-0.202782	-0.647086	-0.392307	2.97036	1.87729e-11	1.50252e-09	yes	up	CYP72A	0
Glyur003262s00037817	Glyur003262s00037817	1.06772	1.49528	1.29894	-0.535177	-1.74681	-1.57995	7.70063	7.76629e-07	1.873e-05	yes	up	ispS	map00900(Terpenoid backbone biosynthesis)
Glyur003630s00039680	Glyur003630s00039680	-0.106307	0.873606	0.745441	-0.504247	-0.504247	-0.504247	10.129	9.20333e-11	6.34362e-09	yes	up	ispS;TPS03	map00900(Terpenoid backbone biosynthesis)
Glyur005634s00046973	Glyur005634s00046973	0.170894	0.722602	0.613989	-0.520188	-0.520188	-0.467109	8.69792	4.26733e-10	2.47324e-08	yes	up	ispS	map00900(Terpenoid backbone biosynthesis)
Glyur007123s00046226	Glyur007123s00046226	1.04494	1.17272	1.12035	-0.683264	-1.50541	-1.14933	7.72961	1.66892e-09	8.54958e-08	yes	up	ispS	map00900(Terpenoid backbone biosynthesis)
