# Supplementary material for: Metabolite Profiling and Transcriptome Analysis Explains Difference in Accumulation of Bioactive Constituents in Licorice (Glycyrrhiza uralensis) Under Salt Stress
Source: Front Plant Sci. 2021 Oct 7;12:727882. doi: 10.3389/fpls.2021.727882 (PMC8529186; doi:10.3389/fpls.2021.727882)
Supplement: Supplementary Figure 1 — Morphological and phenotypic profiles of four licorice seedling groups 50 days after treatment with or without NaCl. [file Data_Sheet_1.zip › Supplementary Table S8.XLSX]

## Sheet: Sheet1
Transcript_id	Gene_id	Gene_name	Gene_description	Family	DNA domain	domain description	E-value	Score	TF_ID	hit_pident	hit_evalue	Log2FC(Salt/Control)	Pvalue	Padjust	Significant	Regulate	Control	Salt	nr	swissprot
Glyur000003s00001246.1	Glyur000003s00001246	Glyur000003s00001246	-	MYB	PF00249	Myb-like DNA-binding domain	5.1e-32	109.7	Medtr7g076740.1	74.5	6.1e-121	3.65796	0.000702414	0.00538517	yes	up	0.136667	1.34667	XP_003623894.1(transcription factor MYB41 [Medicago truncatula])	sp|Q9M2D9|MYB17_ARATH(Transcription factor MYB41 OS=Arabidopsis thaliana OX=3702 GN=MYB17 PE=1 SV=1)
Glyur000023s00004890.1	Glyur000023s00004890	Glyur000023s00004890	-	MYB	PF00249	Myb-like DNA-binding domain	3.3e-35	119.8	Medtr5g082910.1	51	1.2e-64	-1.90994	5.54e-05	0.000690894	yes	down	15.6767	3.66667	XP_004491024.1(PREDICTED: transcription factor MYB44-like [Cicer arietinum])	sp|O23160|MYB73_ARATH(Transcription factor MYB73 OS=Arabidopsis thaliana OX=3702 GN=MYB73 PE=1 SV=1)
Glyur000031s00004417.1	Glyur000031s00004417	Glyur000031s00004417	-	MYB	PF00249	Myb-like DNA-binding domain	1.8e-37	127.1	evm.model.supercontig_21.145	63.4	1.5e-94	-2.39467	4.53e-06	8.54e-05	yes	down	46.43	6.93333	XP_022772895.1(transcription factor MYB44-like [Durio zibethinus])	sp|Q9FDW1|MYB44_ARATH(Transcription factor MYB44 OS=Arabidopsis thaliana OX=3702 GN=MYB44 PE=1 SV=1)
Glyur000051s00003410.1	Glyur000051s00003410	Glyur000051s00003410	-	MYB	PF00249	Myb-like DNA-binding domain	2e-36	123.8	Medtr5g007370.1	59.6	1.3e-100	3.99909	0.000268898	0.00252164	yes	up	0.196667	2.49667	KYP52711.1(Transcription factor MYB39 [Cajanus cajan])	sp|Q9FJP2|MYB53_ARATH(Transcription factor MYB53 OS=Arabidopsis thaliana OX=3702 GN=MYB53 PE=1 SV=1)
Glyur000093s00009396.1	Glyur000093s00009396	Glyur000093s00009396	-	MYB	PF00249	Myb-like DNA-binding domain	1e-28	99.1	Medtr4g057635.1	64.7	2.6e-109	1.55399	0.00697107	0.0320484	yes	up	1.98333	4.27	XP_004506057.1(PREDICTED: transcription factor RAX2-like [Cicer arietinum])	sp|Q9FKL2|MYB36_ARATH(Transcription factor MYB36 OS=Arabidopsis thaliana OX=3702 GN=MYB36 PE=1 SV=1)
Glyur000123s00008465.1	Glyur000123s00008465	Glyur000123s00008465	-	MYB	PF00249	Myb-like DNA-binding domain	3.6e-32	110.1	Medtr4g063100.1	68.1	8.9e-90	-1.53911	5.66e-07	1.43e-05	yes	down	232.423	56.74	XP_003538016.1(PREDICTED: transcription factor MYB59-like [Glycine max])	sp|Q9LX82|MYB48_ARATH(Transcription factor MYB48 OS=Arabidopsis thaliana OX=3702 GN=MYB48 PE=2 SV=1)
Glyur000123s00008465.2	Glyur000123s00008465	Glyur000123s00008465	-	MYB	PF00249	Myb-like DNA-binding domain	3.1e-32	110.3	Medtr4g063100.1	68.1	3.8e-90	-1.53911	5.66e-07	1.43e-05	yes	down	232.423	56.74	XP_003538016.1(PREDICTED: transcription factor MYB59-like [Glycine max])	sp|Q9LX82|MYB48_ARATH(Transcription factor MYB48 OS=Arabidopsis thaliana OX=3702 GN=MYB48 PE=2 SV=1)
Glyur000195s00012865.1	Glyur000195s00012865	Glyur000195s00012865	-	MYB	PF00249	Myb-like DNA-binding domain	1.7e-50	168.8	Medtr5g010650.1	66.3	6.3e-152	1.98531	6.24e-06	0.000112403	yes	up	0.7	2.08667	XP_020217686.1(myb-related protein B-like isoform X2 [Cajanus cajan])	sp|Q6R032|MB3R5_ARATH(Transcription factor MYB3R-5 OS=Arabidopsis thaliana OX=3702 GN=MYB3R5 PE=2 SV=1)
Glyur000201s00012376.1	Glyur000201s00012376	Glyur000201s00012376	-	MYB	PF00249	Myb-like DNA-binding domain	4.6e-32	109.8	KHN21571.1	76.7	3.9e-139	1.99677	2.4e-08	9.21e-07	yes	up	5.32	15.9	NP_001235789.1(MYB transcription factor MYB84 [Glycine max])	sp|Q9C9G7|MYB62_ARATH(Transcription factor MYB62 OS=Arabidopsis thaliana OX=3702 GN=MYB62 PE=2 SV=1)
Glyur000211s00017646.1	Glyur000211s00017646	Glyur000211s00017646	-	MYB	PF00249	Myb-like DNA-binding domain	4.7e-32	109.8	Medtr8g027345.1	69.4	6.2e-107	1.4936	0.0081967	0.0363946	yes	up	6.11	13.5433	XP_004510651.1(PREDICTED: transcription factor WER-like [Cicer arietinum])	sp|Q9FJ07|MY111_ARATH(Transcription factor MYB111 OS=Arabidopsis thaliana OX=3702 GN=MYB111 PE=1 SV=1)
Glyur000237s00014382.1	Glyur000237s00014382	Glyur000237s00014382	-	MYB	PF00249	Myb-like DNA-binding domain	3.9e-30	103.6	Medtr7g109320.1	53.3	2.5e-101	5.74753	1.41e-28	1.28e-25	yes	up	0.316667	13.0733	XP_004494411.1(PREDICTED: transcription factor MYB12-like [Cicer arietinum])	sp|Q9LZK4|MYB11_ARATH(Transcription factor MYB11 OS=Arabidopsis thaliana OX=3702 GN=MYB11 PE=1 SV=1)
Glyur000248s00011325.1	Glyur000248s00011325	Glyur000248s00011325	-	MYB	PF00249	Myb-like DNA-binding domain	5.6e-30	103.1	Medtr7g096930.1	53.4	1.9e-71	3.38458	8.73e-13	9.26e-11	yes	up	1.63333	13.01	ASM90797.1(MYB [Ammopiptanthus nanus])	sp|Q7XBH4|MYB4_ORYSJ(Transcription factor MYB4 OS=Oryza sativa subsp. japonica OX=39947 GN=MYB4 PE=2 SV=2)
Glyur000252s00012663.1	Glyur000252s00012663	Glyur000252s00012663	-	MYB	PF00249	Myb-like DNA-binding domain	1.5e-34	117.8	Medtr3g097450.1	52.5	6.7e-81	3.07604	2.12e-07	6.2e-06	yes	up	0.48	3.03333	XP_019432075.1(PREDICTED: transcription repressor MYB6-like [Lupinus angustifolius])	sp|Q9SZP1|MYB4_ARATH(Transcription repressor MYB4 OS=Arabidopsis thaliana OX=3702 GN=MYB4 PE=1 SV=1)
Glyur000308s00025262.1	Glyur000308s00025262	Glyur000308s00025262	-	MYB	PF00249	Myb-like DNA-binding domain	1.9e-29	101.4	Medtr2g064160.1	61	2e-107	2.28474	0.000273509	0.00255538	yes	up	0.536667	1.98333	KYP59075.1(Transcription factor MYB86 [Cajanus cajan])	sp|Q9SPG3|MYB26_ARATH(Transcription factor MYB26 OS=Arabidopsis thaliana OX=3702 GN=MYB26 PE=2 SV=1)
Glyur000423s00024443.1	Glyur000423s00024443	Glyur000423s00024443	-	MYB	PF00249	Myb-like DNA-binding domain	7.3e-34	115.5	Medtr4g478180.1	66.4	3.3e-123	4.5828	0.000121359	0.00129922	yes	up	0.06	0.97	XP_020214033.1(transcription factor MYB39-like isoform X2 [Cajanus cajan])	sp|Q9S9Z2|MYB93_ARATH(Transcription factor MYB93 OS=Arabidopsis thaliana OX=3702 GN=MYB93 PE=1 SV=1)
Glyur000557s00018783.1	Glyur000557s00018783	Glyur000557s00018783	-	MYB	PF00249	Myb-like DNA-binding domain	4.8e-35	119.3	Medtr1g076150.1	74.6	7.9e-104	1.23463	0.006099	0.0289275	yes	up	36.6533	67.39	XP_020206050.1(transcription factor MYB14-like [Cajanus cajan])	sp|Q9LTC4|MYB15_ARATH(Transcription factor MYB15 OS=Arabidopsis thaliana OX=3702 GN=MYB15 PE=1 SV=1)
Glyur000578s00021007.1	Glyur000578s00021007	Glyur000578s00021007	-	MYB	PF00249	Myb-like DNA-binding domain	2.9e-33	113.6	Medtr7g115650.1	61	4.7e-66	2.61633	0.00963715	0.0412482	yes	up	0.803333	3.98	XP_020231851.1(myb-related protein Myb4-like [Cajanus cajan])	sp|Q7XBH4|MYB4_ORYSJ(Transcription factor MYB4 OS=Oryza sativa subsp. japonica OX=39947 GN=MYB4 PE=2 SV=2)
Glyur000730s00036461.1	Glyur000730s00036461	Glyur000730s00036461	-	MYB	PF00249	Myb-like DNA-binding domain	2.2e-29	101.2	Medtr3g065440.1	71.2	1.2e-122	6.23496	3.75e-10	2.19e-08	yes	up	0.08	4.38333	XP_003538391.1(PREDICTED: protein ODORANT1 [Glycine max])	sp|Q9C7U7|MYB20_ARATH(Transcription factor MYB20 OS=Arabidopsis thaliana OX=3702 GN=MYB20 PE=2 SV=1)
Glyur000731s00024683.1	Glyur000731s00024683	Glyur000731s00024683	-	MYB	PF00249	Myb-like DNA-binding domain	9.6e-30	102.4	Medtr2g095520.1	62.7	1.5e-95	2.61922	1.06e-08	4.37e-07	yes	up	1.54667	6.93333	XP_020231015.1(transcription factor RAX2-like [Cajanus cajan])	sp|Q9FKL2|MYB36_ARATH(Transcription factor MYB36 OS=Arabidopsis thaliana OX=3702 GN=MYB36 PE=1 SV=1)
Glyur000864s00030259.1	Glyur000864s00030259	Glyur000864s00030259	-	MYB	PF00249	Myb-like DNA-binding domain	4.8e-34	116.1	C.cajan_27944	74.4	3.9e-145	1.44009	0.00706062	0.0323563	yes	up	1.06667	2.16667	XP_020233746.1(transcription factor MYB1-like [Cajanus cajan])	sp|Q42575|MYB1_ARATH(Transcription factor MYB1 OS=Arabidopsis thaliana OX=3702 GN=MYB1 PE=2 SV=1)
Glyur000972s00027751.1	Glyur000972s00027751	Glyur000972s00027751	-	MYB	PF00249	Myb-like DNA-binding domain	1.6e-30	104.9	Medtr4g105130.1	72.4	4.9e-138	4.22414	0.0064277	0.0301126	yes	up	0.0333333	0.456667	XP_003525561.1(PREDICTED: myb-related protein 330 [Glycine max])	sp|Q8LPH6|MYB86_ARATH(Transcription factor MYB86 OS=Arabidopsis thaliana OX=3702 GN=MYB86 PE=2 SV=1)
Glyur000975s00029570.1	Glyur000975s00029570	Glyur000975s00029570	-	MYB	PF00249	Myb-like DNA-binding domain	2.2e-36	123.6	Medtr4g094982.1	71.6	4.7e-104	-1.32263	5.53e-07	1.4e-05	yes	down	134.82	39.8933	XP_007155887.1(hypothetical protein PHAVU_003G240200g [Phaseolus vulgaris])	sp|O23160|MYB73_ARATH(Transcription factor MYB73 OS=Arabidopsis thaliana OX=3702 GN=MYB73 PE=1 SV=1)
Glyur001166s00031657.1	Glyur001166s00031657	Glyur001166s00031657	-	MYB	PF00249	Myb-like DNA-binding domain	9e-37	124.9	C.cajan_43368	72.2	1e-115	1.60412	0.000249034	0.00237408	yes	up	12.03	43.2733	XP_020207082.1(transcription factor RAX2-like [Cajanus cajan])	sp|Q9FKL2|MYB36_ARATH(Transcription factor MYB36 OS=Arabidopsis thaliana OX=3702 GN=MYB36 PE=1 SV=1)
Glyur001395s00031215.1	Glyur001395s00031215	Glyur001395s00031215	-	MYB	PF00249	Myb-like DNA-binding domain	1.2e-27	95.6	Medtr5g038910.1	83.1	1.2e-205	2.56293	4.8e-09	2.2e-07	yes	up	1.27667	5.49333	XP_020218313.1(transcription factor MYB124 isoform X1 [Cajanus cajan])	sp|F4IRB4|MYB88_ARATH(Transcription factor MYB88 OS=Arabidopsis thaliana OX=3702 GN=MYB88 PE=1 SV=1)
Glyur001933s00036045.1	Glyur001933s00036045	Glyur001933s00036045	-	MYB	PF00249	Myb-like DNA-binding domain	4.1e-36	122.8	Medtr3g074520.1	73.5	2.1e-136	5.00014	1.95e-05	0.000289344	yes	up	0.133333	3.54333	XP_003527903.1(PREDICTED: protein ODORANT1-like [Glycine max])	sp|Q9S9Z2|MYB93_ARATH(Transcription factor MYB93 OS=Arabidopsis thaliana OX=3702 GN=MYB93 PE=1 SV=1)
Glyur005494s00046723.1	Glyur005494s00046723	Glyur005494s00046723	-	MYB	PF00249	Myb-like DNA-binding domain	6.2e-33	112.6	Medtr7g117730.1	62.4	4.9e-88	2.45789	7.51e-12	6.49e-10	yes	up	5.91	24.9233	XP_014491519.1(transcription factor MYB8 [Vigna radiata var. radiata])	sp|P81393|MYB08_ANTMA(Myb-related protein 308 OS=Antirrhinum majus OX=4151 GN=MYB308 PE=2 SV=1)
Glyur007839s00046238.1	Glyur007839s00046238	Glyur007839s00046238	-	MYB	PF00249	Myb-like DNA-binding domain	8.8e-33	112.1	Medtr4g091490.1	68.9	1.3e-130	2.60307	0.000934787	0.006788	yes	up	0.56	2.50333	XP_020231477.1(protein ODORANT1-like [Cajanus cajan])	sp|Q9LDR8|MY102_ARATH(Transcription factor MYB102 OS=Arabidopsis thaliana OX=3702 GN=MYB102 PE=2 SV=1)
