# Supplementary material for: Metabolite Profiling and Transcriptome Analysis Explains Difference in Accumulation of Bioactive Constituents in Licorice (Glycyrrhiza uralensis) Under Salt Stress
Source: Front Plant Sci. 2021 Oct 7;12:727882. doi: 10.3389/fpls.2021.727882 (PMC8529186; doi:10.3389/fpls.2021.727882)
Supplement: Supplementary Figure 1 — Morphological and phenotypic profiles of four licorice seedling groups 50 days after treatment with or without NaCl. [file Data_Sheet_1.zip › Supplementary Table S9.XLS]

## Sheet: 转录因子预测结果
Transcript_id	Gene_id	Gene_name	Gene_description	Family	DNA domain	domain description	E-value	Score	TF_ID	hit_pident	hit_evalue	Log2FC(Salt/Control)	Pvalue	Padjust	Significant	Regulate	Control	Salt	nr	swissprot	pfam
Glyur000001s00000014.1	Glyur000001s00000014	Glyur000001s00000014	-	bHLH	PF00010	Helix-loop-helix DNA-binding domain	1.5e-09	37.5	Medtr0246s0020.1	63.1	1.4e-100	4.77846	8.33e-10	4.48e-08	yes	up	0.746667	16.9967	BBD13918.1(bHLH transcription factor 3 [Glycyrrhiza uralensis])	sp|Q9T072|BH025_ARATH(Transcription factor bHLH25 OS=Arabidopsis thaliana OX=3702 GN=BHLH25 PE=2 SV=2)	PF00010.23(HLH:Helix-loop-helix DNA-binding domain)
Glyur000011s00000705.1	Glyur000011s00000705	Glyur000011s00000705	-	bHLH	PF00010	Helix-loop-helix DNA-binding domain	1.8e-10	40.5	Medtr3g111290.1	80.2	4.8e-135	3.07797	6.7e-06	0.000119247	yes	up	0.383333	2.35	XP_003526525.1(PREDICTED: transcription factor bHLH93-like [Glycine max])	sp|Q9LSL1|BH093_ARATH(Transcription factor bHLH93 OS=Arabidopsis thaliana OX=3702 GN=BHLH93 PE=1 SV=1)	PF00010.23(HLH:Helix-loop-helix DNA-binding domain)
Glyur000023s00004891.1	Glyur000023s00004891	Glyur000023s00004891	-	bHLH	PF00010	Helix-loop-helix DNA-binding domain	6.7e-12	45.1	Medtr3g070970.1	67.7	8.1e-79	-1.55115	0.000190506	0.00189811	yes	down	30.1867	7.95333	XP_019433720.1(PREDICTED: transcription factor bHLH51-like [Lupinus angustifolius])	sp|Q9XEF0|BH051_ARATH(Transcription factor bHLH51 OS=Arabidopsis thaliana OX=3702 GN=BHLH51 PE=2 SV=1)	PF00010.23(HLH:Helix-loop-helix DNA-binding domain)
Glyur000099s00014930.1	Glyur000099s00014930	Glyur000099s00014930	-	bHLH	PF00010	Helix-loop-helix DNA-binding domain	3.1e-10	39.7	Medtr8g024790.1	64.7	1.3e-157	2.19125	0.000795891	0.00597191	yes	up	51.5133	188.183	KHN15898.1(Transcription factor bHLH14 [Glycine soja])	sp|Q39204|MYC2_ARATH(Transcription factor MYC2 OS=Arabidopsis thaliana OX=3702 GN=MYC2 PE=1 SV=2)	PF14215.3(bHLH-MYC_N:bHLH-MYC and R2R3-MYB transcription factors N-terminal); PF00010.23(HLH:Helix-loop-helix DNA-binding domain)
Glyur000121s00009734.1	Glyur000121s00009734	Glyur000121s00009734	-	bHLH	PF00010	Helix-loop-helix DNA-binding domain	4e-11	42.6	Medtr7g117670.1	64.7	5.1e-196	1.69743	1.96e-05	0.000290818	yes	up	3.55667	8.61	BAT87836.1(hypothetical protein VIGAN_05124900 [Vigna angularis var. angularis])	sp|Q9LNJ5|BH013_ARATH(Transcription factor bHLH13 OS=Arabidopsis thaliana OX=3702 GN=BHLH13 PE=1 SV=1)	PF14215.3(bHLH-MYC_N:bHLH-MYC and R2R3-MYB transcription factors N-terminal); PF00010.23(HLH:Helix-loop-helix DNA-binding domain)
Glyur000205s00012928.1	Glyur000205s00012928	Glyur000205s00012928	-	bHLH	PF00010	Helix-loop-helix DNA-binding domain	1.4e-07	31.2	Medtr4g075480.3	84.9	7e-118	-1.12324	0.000103049	0.00114354	yes	down	13.61	4.47667	XP_004505689.1(PREDICTED: transcription factor bHLH121 isoform X1 [Cicer arietinum])	sp|Q9LT23|BH121_ARATH(Transcription factor bHLH121 OS=Arabidopsis thaliana OX=3702 GN=BHLH121 PE=1 SV=1)	PF00010.23(HLH:Helix-loop-helix DNA-binding domain); PF06005.9(DUF904:Protein of unknown function (DUF904)); PF12325.5(TMF_TATA_bd:TATA element modulatory factor 1 TATA binding)
Glyur000212s00017507.1	Glyur000212s00017507	Glyur000212s00017507	-	bHLH	PF00010	Helix-loop-helix DNA-binding domain	1.3e-22	79.4	Medtr5g014520.1	59.9	8.6e-98	2.29638	0.00139152	0.00927259	yes	up	10.4933	34.81	ACN21641.1(putative basic helix-loop-helix protein BHLH17 [Lotus japonicus])	sp|Q9T072|BH025_ARATH(Transcription factor bHLH25 OS=Arabidopsis thaliana OX=3702 GN=BHLH25 PE=2 SV=2)	PF00010.23(HLH:Helix-loop-helix DNA-binding domain)
Glyur000270s00013292.1	Glyur000270s00013292	Glyur000270s00013292	-	bHLH	PF00010	Helix-loop-helix DNA-binding domain	6.6e-10	38.7	Medtr2g010450.1	58.8	2.2e-86	2.52326	1.69e-06	3.66e-05	yes	up	2.11333	9.05333	XP_004485645.1(PREDICTED: transcription factor bHLH19-like [Cicer arietinum])	sp|Q9T072|BH025_ARATH(Transcription factor bHLH25 OS=Arabidopsis thaliana OX=3702 GN=BHLH25 PE=2 SV=2)	PF00010.23(HLH:Helix-loop-helix DNA-binding domain)
Glyur000360s00014611.1	Glyur000360s00014611	Glyur000360s00014611	-	bHLH	PF00010	Helix-loop-helix DNA-binding domain	7.9e-13	48	Medtr8g098275.1	73.7	6.7e-252	1.81131	0.000730726	0.00554773	yes	up	0.666667	1.72	BAJ10680.1(bHLH transcription factor [Lotus japonicus])	sp|Q9FN69|GL3_ARATH(Transcription factor GLABRA 3 OS=Arabidopsis thaliana OX=3702 GN=GL3 PE=1 SV=1)	PF14215.3(bHLH-MYC_N:bHLH-MYC and R2R3-MYB transcription factors N-terminal); PF00010.23(HLH:Helix-loop-helix DNA-binding domain)
Glyur000363s00015360.1	Glyur000363s00015360	Glyur000363s00015360	-	bHLH	PF00010	Helix-loop-helix DNA-binding domain	1e-10	41.2	Medtr4g092700.1	73.2	7.7e-119	2.17401	0.00145448	0.00959551	yes	up	0.5	1.71333	AES90525.2(helix loop helix DNA-binding domain protein [Medicago truncatula])	sp|Q9T072|BH025_ARATH(Transcription factor bHLH25 OS=Arabidopsis thaliana OX=3702 GN=BHLH25 PE=2 SV=2)	PF00010.23(HLH:Helix-loop-helix DNA-binding domain)
Glyur000432s00027008.1	Glyur000432s00027008	Glyur000432s00027008	-	bHLH	PF00010	Helix-loop-helix DNA-binding domain	2.2e-08	33.8	Medtr1g052470.1	66.2	1.2e-123	-2.1105	4.04e-17	8.91e-15	yes	down	25.8833	4.52667	XP_003519049.1(PREDICTED: transcription factor bHLH130-like [Glycine max])	sp|Q66GR3|BH130_ARATH(Transcription factor bHLH130 OS=Arabidopsis thaliana OX=3702 GN=BHLH130 PE=1 SV=1)	PF00010.23(HLH:Helix-loop-helix DNA-binding domain)
Glyur000439s00019009.1	Glyur000439s00019009	Glyur000439s00019009	-	bHLH	PF00010	Helix-loop-helix DNA-binding domain	1.1e-06	28.3	Medtr7g053410.1	61.8	8.9e-157	1.50867	4.29e-05	0.000558639	yes	up	4.59667	10.0967	XP_020234258.1(transcription factor bHLH62-like [Cajanus cajan])	sp|Q9SRT2|BH062_ARATH(Transcription factor bHLH62 OS=Arabidopsis thaliana OX=3702 GN=BHLH62 PE=2 SV=1)	PF00010.23(HLH:Helix-loop-helix DNA-binding domain)
Glyur000795s00031105.1	Glyur000795s00031105	Glyur000795s00031105	-	bHLH	PF00010	Helix-loop-helix DNA-binding domain	2.3e-06	27.3	Medtr5g048860.5	72.2	1.1e-202	-1.45665	0.000280583	0.00261105	yes	down	50.5533	13.66	XP_019460637.1(PREDICTED: transcription factor bHLH49-like [Lupinus angustifolius])	sp|Q9CAA9|BH049_ARATH(Transcription factor bHLH49 OS=Arabidopsis thaliana OX=3702 GN=BHLH49 PE=1 SV=1)	PF00010.23(HLH:Helix-loop-helix DNA-binding domain)
Glyur006160s00046644.1	Glyur006160s00046644	Glyur006160s00046644	-	bHLH	PF00010	Helix-loop-helix DNA-binding domain	5.5e-12	45.3	Vradi10g01970.1	51.5	4.7e-94	3.89821	0.000278939	0.00259796	yes	up	0.406667	4.86667	XP_017435754.1(PREDICTED: transcription factor MYC2-like [Vigna angularis])	sp|O23090|BH014_ARATH(Transcription factor bHLH14 OS=Arabidopsis thaliana OX=3702 GN=BHLH14 PE=1 SV=1)	PF14215.3(bHLH-MYC_N:bHLH-MYC and R2R3-MYB transcription factors N-terminal); PF00010.23(HLH:Helix-loop-helix DNA-binding domain)
